# Supplementary material for: 24-Hour Movement Behaviour and Health Awareness as Possible Predictors of Infertility-Related Quality of Life
Source: J Clin Med. 2025 Sep 17;14(18):6552. doi: 10.3390/jcm14186552 (PMC12470367; doi:10.3390/jcm14186552)
Supplement: Supplementary file 1 [file jcm-14-06552-s001.zip]

Archive with 1 entries (1 files):
- jcm-3808590-supplementary.pdf
